# Supplementary material for: Two new species of the genus Cyanopenthe Nikitsky, 1998 (Coleoptera, Tetratomidae) from southwest China
Source: Zookeys. 2019 Sep 2;874:19–30. doi: 10.3897/zookeys.874.34724 (PMC6733803; doi:10.3897/zookeys.874.34724)
Supplement: XML Treatment for Cyanopenthe [file zookeys.874.34724-treatment1.xml]

<!DOCTYPE tp:taxon-treatment
  PUBLIC "-//TaxonX//DTD Taxonomic Treatment Publishing DTD v0 20100105//EN" "tax-treatment-NSO.dtd">
<tp:taxon-treatment xmlns:tp="http://www.plazi.org/taxpub"><tp:treatment-meta><kwd-group><label>Taxon classification</label><kwd><named-content xmlns:xlink="http://www.w3.org/1999/xlink" content-type="kingdom">Animalia</named-content></kwd><kwd><named-content xmlns:xlink="http://www.w3.org/1999/xlink" content-type="order">Coleoptera</named-content></kwd><kwd><named-content xmlns:xlink="http://www.w3.org/1999/xlink" content-type="family">Tetratomidae</named-content></kwd></kwd-group><mixed-citation publication-type="journal"><person-group><name><surname>Ji</surname><given-names>Qiaoqiao</given-names></name><name><surname>Ren</surname><given-names>Guodong</given-names></name></person-group><article-title>Two new species of the genus <italic><tp:taxon-name><tp:taxon-name-part taxon-name-part-type="genus" reg="Cyanopenthe">Cyanopenthe</tp:taxon-name-part></tp:taxon-name></italic> Nikitsky, 1998 (<tp:taxon-name><tp:taxon-name-part taxon-name-part-type="order">Coleoptera</tp:taxon-name-part></tp:taxon-name>, <tp:taxon-name><tp:taxon-name-part taxon-name-part-type="family">Tetratomidae</tp:taxon-name-part></tp:taxon-name>) from southwest China</article-title><source>Zookeys</source><day>02</day><month>9</month><year>2019</year><volume>874</volume><fpage>19</fpage><lpage>30</lpage><pub-id pub-id-type="doi">10.3897/zookeys.874.34724</pub-id></mixed-citation></tp:treatment-meta><tp:nomenclature><label>Genus</label><tp:taxon-name><object-id xmlns:xlink="http://www.w3.org/1999/xlink" content-type="arpha" xlink:type="simple">698C7BA23A895168881B384BB23AF006</object-id>
              <tp:taxon-name-part taxon-name-part-type="genus" reg="Cyanopenthe">Cyanopenthe</tp:taxon-name-part>
            </tp:taxon-name><tp:taxon-authority>Nikitsky, 1998</tp:taxon-authority><tp:nomenclature-citation-list><tp:nomenclature-citation><tp:taxon-name>
                  <tp:taxon-name-part taxon-name-part-type="genus" reg="Cyanopenthe">Cyanopenthe</tp:taxon-name-part>
                </tp:taxon-name><comment>Nikitsky, 1998: 29; 2005: 20; 2008: 63; <xref ref-type="bibr" rid="B4">Hsiao et al. 2015</xref>: 579; <xref ref-type="bibr" rid="B15">Yoshitomi and Yamasako 2016</xref>: 30.</comment></tp:nomenclature-citation></tp:nomenclature-citation-list></tp:nomenclature><tp:treatment-sec sec-type="type species" id="SECID0EFBAE"><title>Type species.</title><p><italic><tp:taxon-name><tp:taxon-name-part taxon-name-part-type="genus" reg="Penthe">Penthe</tp:taxon-name-part> <tp:taxon-name-part taxon-name-part-type="species" reg="metallica">metallica</tp:taxon-name-part></tp:taxon-name></italic> Champion, 1916 (by original designation).</p></tp:treatment-sec><tp:treatment-sec sec-type="diagnosis" id="SECID0EWBAE"><title>Diagnosis.</title><p>Body black, shining, with dark metallic blue or green-blue, covered with dense and black erect pubescence. Head small, dorsal surface with narrow, longi<!--PageBreak -->tudinal median depression. Eyes lateral, large and protruding. Antennae long, antennomeres VIII–XI (♂) or VII–XI (♀) strongly broadened into a pectinate club. Pronotum transverse, disc weakly convex, ﬂattened laterally with pair of large impressions near base. Prosternal process strongly broadened posteriorly and somewhat roundly truncate apically, slightly exceeding the posterior margin of prothoracic coxae. Scutellum large, triangular or transverse, covered with dense and decumbent yellow to reddish, bronzed pubescence, with or without dark rounded impression at middle. Elytra broadly oval, much wider than pronotum, disc convex, depressed from middle to humeri along lateral margins. Legs slender and long, underside of metafemora with [or maybe without (not mentioned in the previously described species)] dense yellow hairbrush from base to middle in male, metatarsomere I shorter than the remaining tarsomeres combined.</p><p>Aedeagus ensiform, parameres slightly shorter than or as long as phallobase. Distal part of parameres divergent in dorsal and ventral view, curved to ventral side in lateral view.</p><p>Ovipositor flattened, paraproct elongated, lateral margins subparallel, straight or weakly curved; proctiger semicircular in dorsal view, tapered posteriorly and more or less curved in ventral view.</p></tp:treatment-sec><tp:treatment-sec sec-type="distribution" id="SECID0EACAE"><title>Distribution.</title><p>Bhutan, China (Taiwan, Xizang, Yunnan), India, and Thailand.</p></tp:treatment-sec><ref-list><ref id="B4"><mixed-citation xmlns:xlink="http://www.w3.org/1999/xlink" xlink:type="simple"><person-group><name name-style="western"><surname>Hsiao</surname><given-names>Y</given-names></name><name name-style="western"><surname>Pollock</surname><given-names>DA</given-names></name><name name-style="western"><surname>Barclay</surname><given-names>MVL</given-names></name></person-group> (<year>2015</year>) <article-title>Two new species of <italic><tp:taxon-name><tp:taxon-name-part taxon-name-part-type="genus">Cyanopenthe</tp:taxon-name-part></tp:taxon-name></italic> Nikitsky from Taiwan (<tp:taxon-name><tp:taxon-name-part taxon-name-part-type="order">Coleoptera</tp:taxon-name-part></tp:taxon-name>, <tp:taxon-name><tp:taxon-name-part taxon-name-part-type="family">Tetratomidae</tp:taxon-name-part></tp:taxon-name>, <tp:taxon-name><tp:taxon-name-part taxon-name-part-type="subfamily">Penthinae</tp:taxon-name-part></tp:taxon-name>).</article-title><source>Zootaxa</source><volume>4058</volume>(<issue>4</issue>): <fpage>578</fpage>–<lpage>588</lpage>. <ext-link xlink:type="simple" ext-link-type="doi" xlink:href="10.11646/zootaxa.4058.4.8">https://doi.org/10.11646/zootaxa.4058.4.8</ext-link></mixed-citation></ref><ref id="B15"><mixed-citation xmlns:xlink="http://www.w3.org/1999/xlink" xlink:type="simple"><person-group><name name-style="western"><surname>Yoshitomi</surname><given-names>H</given-names></name><name name-style="western"><surname>Yamasako</surname><given-names>J</given-names></name></person-group> (<year>2016</year>) <article-title>Collecting records on southeast Asian <italic><tp:taxon-name><tp:taxon-name-part taxon-name-part-type="genus">Penthe</tp:taxon-name-part></tp:taxon-name></italic> Newman (<tp:taxon-name><tp:taxon-name-part taxon-name-part-type="order">Coleoptera</tp:taxon-name-part></tp:taxon-name>: <tp:taxon-name><tp:taxon-name-part taxon-name-part-type="family">Tetratomidae</tp:taxon-name-part></tp:taxon-name>).</article-title><source>Japanese Journal of Systematic Entomology</source><volume>22</volume>(<issue>1</issue>): <fpage>28</fpage>–<lpage>30</lpage>.</mixed-citation></ref></ref-list></tp:taxon-treatment>
