# Supplementary material for: Two new species of the genus Cyanopenthe Nikitsky, 1998 (Coleoptera, Tetratomidae) from southwest China
Source: Zookeys. 2019 Sep 2;874:19–30. doi: 10.3897/zookeys.874.34724 (PMC6733803; doi:10.3897/zookeys.874.34724)
Supplement: XML Treatment for Cyanopenthe granulata [file zookeys.874.34724-treatment2.xml]

<!DOCTYPE tp:taxon-treatment
  PUBLIC "-//TaxonX//DTD Taxonomic Treatment Publishing DTD v0 20100105//EN" "tax-treatment-NSO.dtd">
<tp:taxon-treatment xmlns:tp="http://www.plazi.org/taxpub"><tp:treatment-meta><kwd-group><label>Taxon classification</label><kwd><named-content xmlns:xlink="http://www.w3.org/1999/xlink" content-type="kingdom">Animalia</named-content></kwd><kwd><named-content xmlns:xlink="http://www.w3.org/1999/xlink" content-type="order">Coleoptera</named-content></kwd><kwd><named-content xmlns:xlink="http://www.w3.org/1999/xlink" content-type="family">Tetratomidae</named-content></kwd></kwd-group><mixed-citation publication-type="journal"><person-group><name><surname>Ji</surname><given-names>Qiaoqiao</given-names></name><name><surname>Ren</surname><given-names>Guodong</given-names></name></person-group><article-title>Two new species of the genus <italic><tp:taxon-name><tp:taxon-name-part taxon-name-part-type="genus" reg="Cyanopenthe">Cyanopenthe</tp:taxon-name-part></tp:taxon-name></italic> Nikitsky, 1998 (<tp:taxon-name><tp:taxon-name-part taxon-name-part-type="order">Coleoptera</tp:taxon-name-part></tp:taxon-name>, <tp:taxon-name><tp:taxon-name-part taxon-name-part-type="family">Tetratomidae</tp:taxon-name-part></tp:taxon-name>) from southwest China</article-title><source>Zookeys</source><day>02</day><month>9</month><year>2019</year><volume>874</volume><fpage>19</fpage><lpage>30</lpage><pub-id pub-id-type="doi">10.3897/zookeys.874.34724</pub-id></mixed-citation></tp:treatment-meta><tp:nomenclature><tp:taxon-name><object-id xmlns:xlink="http://www.w3.org/1999/xlink" content-type="arpha" xlink:type="simple">E4FE4951C770560FBEB35419BCDA02B7</object-id>
              <tp:taxon-name-part taxon-name-part-type="genus" reg="Cyanopenthe">Cyanopenthe</tp:taxon-name-part>
              <tp:taxon-name-part taxon-name-part-type="species" reg="granulata">granulata</tp:taxon-name-part>
              <object-id xmlns:xlink="http://www.w3.org/1999/xlink" content-type="zoobank" xlink:type="simple">http://zoobank.org/09F5F8A2-92C8-4DEC-9118-43B6659B6FB5</object-id>
            </tp:taxon-name><tp:taxon-status xmlns:xlink="http://www.w3.org/1999/xlink" xlink:type="simple">sp. nov.</tp:taxon-status><xref ref-type="fig" rid="F1">Figs 1–2</xref><xref ref-type="fig" rid="F2">, 3–9</xref><xref ref-type="fig" rid="F3">, 10–16</xref><xref ref-type="fig" rid="F4">, 17</xref></tp:nomenclature><tp:treatment-sec sec-type="type material" id="SECID0E4DAE"><title>Type material.</title><p><bold>Holotype</bold>: ♂ (<abbrev xmlns:xlink="http://www.w3.org/1999/xlink" content-type="institution" xlink:title="Museum of Hebei University, Baoding, China" id="ABBRID0EFEAE" xlink:type="simple">MHBU</abbrev>) (Fig. <xref ref-type="fig" rid="F1">1</xref>), with the following labels: “西藏波密县加龙坝村 // <named-content xmlns:xlink="http://www.w3.org/1999/xlink" content-type="dwc:verbatimCoordinates" xlink:type="simple"><named-content content-type="geo-json" specific-use="{&#34;type&#34;:&#34;Point&#34;,&#34;coordinates&#34;:[95.259444,30.038333]}" id="NCID0EREAE" xlink:type="simple">30°02'18"N, 95°15'34"E</named-content></named-content> // 2470 m 2018.VIII.23 魏中华” translated into English as “Jialongba Village, Bomê County, Xizang // <named-content xmlns:xlink="http://www.w3.org/1999/xlink" content-type="dwc:verbatimCoordinates" xlink:type="simple"><named-content content-type="geo-json" specific-use="{&#34;type&#34;:&#34;Point&#34;,&#34;coordinates&#34;:[95.259444,30.038333]}" id="NCID0EZEAE" xlink:type="simple">30°02'18"N, 95°15'34"E</named-content></named-content> // Elev. 2413 m, 23.VIII.2018, Zhonghua Wei leg”. Paratype: 1♀ (<abbrev xmlns:xlink="http://www.w3.org/1999/xlink" content-type="institution" xlink:title="Institute of Zoology, Chinese Academy of Sciences, Beijing, China" id="ABBRID0E5EAE" xlink:type="simple">IZCAS</abbrev>) (Fig. <xref ref-type="fig" rid="F1">2</xref>), with the following labels:“西藏察隅县上察隅 // 2000 m 杨树桩 // 2005.VIII.24 吴捷” translated into English as “Shang Zayü Town, Zayü, County, Xizang // Elev. 2000 m, Poplar stump // 24.VIII.2005, Jie Wu leg”.</p><fig id="F1" position="float" orientation="portrait"><object-id xmlns:xlink="http://www.w3.org/1999/xlink" content-type="doi" xlink:type="simple">10.3897/zookeys.874.34724.figures1-2</object-id><object-id xmlns:xlink="http://www.w3.org/1999/xlink" content-type="arpha" xlink:type="simple">CEFB5C233174508B8A0CF1E6C1927DAE</object-id><label>Figures 1, 2.</label><caption><p>Habitus of <italic><tp:taxon-name><tp:taxon-name-part taxon-name-part-type="genus" reg="Cyanopenthe">Cyanopenthe</tp:taxon-name-part> <tp:taxon-name-part taxon-name-part-type="species" reg="granulata">granulata</tp:taxon-name-part></tp:taxon-name></italic> sp. nov. <bold>1</bold> male <bold>2</bold> female.</p></caption><graphic xmlns:xlink="http://www.w3.org/1999/xlink" xlink:href="zookeys-874-019-g001.jpg" position="float" orientation="portrait" xlink:type="simple" id="oo_329899.jpg"><uri content-type="original_file" xlink:type="simple">https://binary.pensoft.net/fig/329899</uri></graphic></fig></tp:treatment-sec><tp:treatment-sec sec-type="diagnosis" id="SECID0EDGAE"><title>Diagnosis.</title><p>This species is similar to <italic><tp:taxon-name><tp:taxon-name-part taxon-name-part-type="genus" reg="Cyanopenthe">C.</tp:taxon-name-part> <tp:taxon-name-part taxon-name-part-type="species" reg="metallica">metallica</tp:taxon-name-part></tp:taxon-name></italic> (Champion, 1916), but can be distinguished by the following characters (based on females): dorsal side of body green-blue; antennomere V nearly as long as VI; densely granulate on pronotum; scutellum bronzed; elytral surface with large punctures nearly in rows; posterior margin of abdominal ventrite V more broadened; paraproct of ovipositor more elongate (1.7 times as long as wide), lateral margins weakly curved.</p></tp:treatment-sec><tp:treatment-sec sec-type="description" id="SECID0EUGAE"><title>Description.</title><p>Dorsal side of body royal blue, antennae, femora, tibiae and ventral side of body dark blue, some of sternum and abdomen blue-green. Scutellum bronzed, bordered with distinct blue-violet metallic sheen on elytra. Body with dense and black erect pubescence dorsally as well as ventrally. Scutellum with dense and decumbent orange pubescence. Underside of metafemora densely with yellow hairbrush from base to middle in male.</p><p><bold>Male</bold> (Figs <xref ref-type="fig" rid="F1">1</xref>, <xref ref-type="fig" rid="F2">3</xref>, <xref ref-type="fig" rid="F2">5–8</xref>, <xref ref-type="fig" rid="F3">10–13</xref>). <italic>Head</italic> small, length 1.0 mm, width 1.5 mm, densely and finely punctured, dorsal surface with narrowly, longitudinal median depression. Eyes lateral, large and protruding, ratio of eye diameter to interocular space 1.0: 1.9. Maxillary palpomere II elongate-triangular, III suborbiculate, IV obliquely rounded at apex, sides subparallel, surface of extend part somewhat rough and dull, no shining. Antennae (Fig. <xref ref-type="fig" rid="F2">3</xref>) length 3.8 mm, antennomere I cylindrical, II suborbiculate, III strongly elongate and somewhat clavate, IV–VI clavate, VII somewhat broadened into a pectinate club, approximately as long as projection, VIII–XI strongly broadened into a pectinate club, projections 1.7 times longer than wide; ratio of antennomere lengths as follows: 3.0: 2.0: 6.0: 4.0: 3.2: 2.5: 2.0: 3.2: 3.4: 3.7: 2.8.</p><fig id="F2" position="float" orientation="portrait"><object-id xmlns:xlink="http://www.w3.org/1999/xlink" content-type="doi" xlink:type="simple">10.3897/zookeys.874.34724.figures3-9</object-id><object-id xmlns:xlink="http://www.w3.org/1999/xlink" content-type="arpha" xlink:type="simple">36521C3200A95624927398C25BC95B07</object-id><label>Figures 3–9.</label><caption><p><italic><tp:taxon-name><tp:taxon-name-part taxon-name-part-type="genus" reg="Cyanopenthe">Cyanopenthe</tp:taxon-name-part> <tp:taxon-name-part taxon-name-part-type="species" reg="granulata">granulata</tp:taxon-name-part></tp:taxon-name></italic> sp. nov. <bold>3–4</bold> antennae: <bold>3</bold> male <bold>4</bold> female <bold>5</bold> pronotum and scutellum of male <bold>6</bold> metatarsi of male <bold>7</bold> abdomen of male <bold>8–9</bold> abdominal ventrite V: <bold>8</bold> male <bold>9</bold> female.</p></caption><graphic xmlns:xlink="http://www.w3.org/1999/xlink" xlink:href="zookeys-874-019-g002.jpg" position="float" orientation="portrait" xlink:type="simple" id="oo_329900.jpg"><uri content-type="original_file" xlink:type="simple">https://binary.pensoft.net/fig/329900</uri></graphic></fig><fig id="F3" position="float" orientation="portrait"><object-id xmlns:xlink="http://www.w3.org/1999/xlink" content-type="doi" xlink:type="simple">10.3897/zookeys.874.34724.figures10-16</object-id><object-id xmlns:xlink="http://www.w3.org/1999/xlink" content-type="arpha" xlink:type="simple">98CE97DDC2055103A4F5BF2FFDAEEDF7</object-id><label>Figures 10–16.</label><caption><p><italic><tp:taxon-name><tp:taxon-name-part taxon-name-part-type="genus" reg="Cyanopenthe">Cyanopenthe</tp:taxon-name-part> <tp:taxon-name-part taxon-name-part-type="species" reg="granulata">granulata</tp:taxon-name-part></tp:taxon-name></italic> sp. nov. <bold>10–13</bold> aedeagus: <bold>10</bold> aedeagus lateral view <bold>11–13</bold> parameres dorsal, ventral and lateral view. <bold>14–16</bold> ovipositor dorsal, ventral and lateral view.</p></caption><graphic xmlns:xlink="http://www.w3.org/1999/xlink" xlink:href="zookeys-874-019-g003.jpg" position="float" orientation="portrait" xlink:type="simple" id="oo_329901.jpg"><uri content-type="original_file" xlink:type="simple">https://binary.pensoft.net/fig/329901</uri></graphic></fig><p><italic>Pronotum</italic> (Fig. <xref ref-type="fig" rid="F2">5</xref>) transverse, length 1.2 mm, width 2.6 mm, 1.7 times as wide as head. Disc weakly convex, flattened laterally with pair of large impressions extending from base to approximately 1/3 length of pronotum. Surface with dense granules, separated by less than their diameter. Anterior margin slightly sinuate, posterior margin sinuate; lateral margins widest at anterior angles and narrowing posteriorly. Anterior angles rounded, posterior angles rectangular. Prosternal process strongly broadened posteriorly and somewhat roundly truncate apically, slightly exceeding posterior margin of prothoracic coxae. <italic>Scutellum</italic> (Fig. <xref ref-type="fig" rid="F2">5</xref>) large, triangular, 1.1 times as wide as long; surface densely and finely punctate, without dark rounded impression centrally.</p><p><italic>Elytra</italic> broadly oval, length 6.4 mm, width 4.0 mm, much wider than pronotum. Disc convex, depressed from middle to humeri along lateral margins. Surface with tiny <!--PageBreak -->punctures, and large punctures nearly in rows medially on each elytron. Diameter of punctures in spaces between striae 1.7 times smaller than that of punctures in rows.</p><p><italic>Abdomen</italic> (Figs <xref ref-type="fig" rid="F2">7–8</xref>) oval, linearly narrowed posteriorly, apex rounded. Surface densely and finely punctured. Ventrites with irregular grooves laterally.</p><p><italic>Legs</italic> slender and long. Length of metafemora 2.5 mm, metatibiae 2.1 mm and metatarsi 2.0 mm. Metatarsomere I shorter than II–IV combined. Length ratio of metatarsomeres (Fig. <xref ref-type="fig" rid="F2">6</xref>) as follows: 10.0: 3.3: 3.0: 8.0.</p><p><italic>Aedeagus</italic> (Figs <xref ref-type="fig" rid="F3">10–13</xref>) ensiform, parameres as long as phallobase (0.8 mm), phallobase twice as long as wide. Parameres widest at base, lateral margins subparallel, narrowing evenly towards apex, distal part divergent in middle in dorsal and ventral view, curved to ventral side in lateral view. Median lobe 1.2 times as long as tegmen.</p><!--PageBreak --><p><bold>Female</bold> (Figs <xref ref-type="fig" rid="F1">2</xref>, <xref ref-type="fig" rid="F2">4</xref>, <xref ref-type="fig" rid="F2">9</xref>, <xref ref-type="fig" rid="F3">14–16</xref>). Body larger than male, dark metallic green-blue. Head length 1.1 mm, width 1.6 mm; ratio of eye diameter to interocular space 1.0: 2.3. Antennae (Fig. <xref ref-type="fig" rid="F2">4</xref>) length 4.1 mm, antennomere VII strongly broadened into a pectinate club, more well-developed than that of male, projection 1.6 times longer than length of antennomere, VIII–X 1.7 times as long as respective antennomeres; length ratio of antennomeres as follows: 3.0: 1.8: 6.5: 3.3: 2.8: 2.6: 3.0: 3.2: 4.0: 3.5: 2.9. Pronotum length 1.4 mm, width 3.0 mm. Elytra length 7.6 mm, width 4.2 mm. Abdominal ventrite V (Fig. <xref ref-type="fig" rid="F2">9</xref>) protuberant, slightly broadened posteriorly than that of male. Underside of metafemora without yellow hairbrush. Length of metafemora <!--PageBreak -->2.8 mm, metatibiae 2.9 mm and metatarsi 2.4 mm. Length ratio of metatarsomeres as follows: 10.0: 4.0: 2.4: 6.6.</p><p><italic>Ovipositor</italic> (Figs <xref ref-type="fig" rid="F3">14–16</xref>) flattened, length 1.8 mm, paraproct elongated, 1.7 times as long as wide, lateral margins weakly curved and subparallel; proctiger semicircular in dorsal view, tapered posteriorly in ventral view.</p></tp:treatment-sec><tp:treatment-sec sec-type="distribution" id="SECID0EQMAE"><title>Distribution.</title><p>China: Xizang.</p></tp:treatment-sec><tp:treatment-sec sec-type="etymology" id="SECID0EVMAE"><title>Etymology.</title><p>This species is named from the Latin <italic>granulus</italic>, referring to the densely granulose pronotum.</p></tp:treatment-sec><tp:treatment-sec sec-type="Bionomics" id="SECID0E4MAE"><title>Bionomics.</title><p>The holotype was found on a dead wood with fungi of <tp:taxon-name><tp:taxon-name-part taxon-name-part-type="family">Polyporaceae</tp:taxon-name-part></tp:taxon-name> in the forest (Fig. <xref ref-type="fig" rid="F5">24</xref>). The paratype was found on a stump of poplar.</p></tp:treatment-sec><tp:treatment-sec sec-type="remarks" id="SECID0EMNAE"><title>Remarks.</title><p>The variation of color in male and female could be caused by fading or differences between male and female individuals; we are not sure. The aedeagus of the holotype and the ovipositor of the paratype are somewhat damaged.</p></tp:treatment-sec><tp:treatment-sec><!--Section generated to contain objects referenced in tp:taxon-treatment.--><fig id="F4" position="float" orientation="portrait"><object-id xmlns:xlink="http://www.w3.org/1999/xlink" content-type="doi" xlink:type="simple">10.3897/zookeys.874.34724.figures17-23</object-id><object-id xmlns:xlink="http://www.w3.org/1999/xlink" content-type="arpha" xlink:type="simple">617733A497DE515EA74FB80A6D3A3B76</object-id><label>Figures 17–23.</label><caption><p><italic><tp:taxon-name><tp:taxon-name-part taxon-name-part-type="genus" reg="Cyanopenthe">Cyanopenthe</tp:taxon-name-part> <tp:taxon-name-part taxon-name-part-type="species" reg="hirtiscutellara">hirtiscutellara</tp:taxon-name-part></tp:taxon-name></italic> sp. nov. <bold>17</bold> Habitus of <italic><tp:taxon-name><tp:taxon-name-part taxon-name-part-type="genus" reg="Cyanopenthe">Cyanopenthe</tp:taxon-name-part> <tp:taxon-name-part taxon-name-part-type="species" reg="hirtiscutellara">hirtiscutellara</tp:taxon-name-part></tp:taxon-name></italic> sp. nov. <bold>18</bold> pronotum and scutellum <bold>19</bold> abdominal ventrite V <bold>20</bold> antennae <bold>21–23</bold> ovipositor dorsal, ventral and lateral view.</p></caption><graphic xmlns:xlink="http://www.w3.org/1999/xlink" xlink:href="zookeys-874-019-g004.jpg" position="float" orientation="portrait" xlink:type="simple" id="oo_329902.jpg"><uri content-type="original_file" xlink:type="simple">https://binary.pensoft.net/fig/329902</uri></graphic></fig><fig id="F5" position="float" orientation="portrait"><object-id xmlns:xlink="http://www.w3.org/1999/xlink" content-type="doi" xlink:type="simple">10.3897/zookeys.874.34724.figure24</object-id><object-id xmlns:xlink="http://www.w3.org/1999/xlink" content-type="arpha" xlink:type="simple">9B9BB6987F095515B2E9BC75B8DB4639</object-id><label>Figure 24.</label><caption><p>Habitat of <italic><tp:taxon-name><tp:taxon-name-part taxon-name-part-type="genus" reg="Cyanopenthe">Cyanopenthe</tp:taxon-name-part> <tp:taxon-name-part taxon-name-part-type="species" reg="hirtiscutellara">hirtiscutellara</tp:taxon-name-part></tp:taxon-name></italic> sp. nov. Jialongba Village, Bomê County, Xizang.</p></caption><graphic xmlns:xlink="http://www.w3.org/1999/xlink" xlink:href="zookeys-874-019-g005.jpg" position="float" orientation="portrait" xlink:type="simple" id="oo_329903.jpg"><uri content-type="original_file" xlink:type="simple">https://binary.pensoft.net/fig/329903</uri></graphic></fig></tp:treatment-sec></tp:taxon-treatment>
