# Supplementary material for: Two new species of the genus Cyanopenthe Nikitsky, 1998 (Coleoptera, Tetratomidae) from southwest China
Source: Zookeys. 2019 Sep 2;874:19–30. doi: 10.3897/zookeys.874.34724 (PMC6733803; doi:10.3897/zookeys.874.34724)
Supplement: XML Treatment for Cyanopenthe hirtiscutellara [file zookeys.874.34724-treatment3.xml]

<!DOCTYPE tp:taxon-treatment
  PUBLIC "-//TaxonX//DTD Taxonomic Treatment Publishing DTD v0 20100105//EN" "tax-treatment-NSO.dtd">
<tp:taxon-treatment xmlns:tp="http://www.plazi.org/taxpub"><tp:treatment-meta><kwd-group><label>Taxon classification</label><kwd><named-content xmlns:xlink="http://www.w3.org/1999/xlink" content-type="kingdom">Animalia</named-content></kwd><kwd><named-content xmlns:xlink="http://www.w3.org/1999/xlink" content-type="order">Coleoptera</named-content></kwd><kwd><named-content xmlns:xlink="http://www.w3.org/1999/xlink" content-type="family">Tetratomidae</named-content></kwd></kwd-group><mixed-citation publication-type="journal"><person-group><name><surname>Ji</surname><given-names>Qiaoqiao</given-names></name><name><surname>Ren</surname><given-names>Guodong</given-names></name></person-group><article-title>Two new species of the genus <italic><tp:taxon-name><tp:taxon-name-part taxon-name-part-type="genus" reg="Cyanopenthe">Cyanopenthe</tp:taxon-name-part></tp:taxon-name></italic> Nikitsky, 1998 (<tp:taxon-name><tp:taxon-name-part taxon-name-part-type="order">Coleoptera</tp:taxon-name-part></tp:taxon-name>, <tp:taxon-name><tp:taxon-name-part taxon-name-part-type="family">Tetratomidae</tp:taxon-name-part></tp:taxon-name>) from southwest China</article-title><source>Zookeys</source><day>02</day><month>9</month><year>2019</year><volume>874</volume><fpage>19</fpage><lpage>30</lpage><pub-id pub-id-type="doi">10.3897/zookeys.874.34724</pub-id></mixed-citation></tp:treatment-meta><tp:nomenclature><tp:taxon-name><object-id xmlns:xlink="http://www.w3.org/1999/xlink" content-type="arpha" xlink:type="simple">2262B1CB9D4E579EAE1225F31DB086F1</object-id>
              <tp:taxon-name-part taxon-name-part-type="genus" reg="Cyanopenthe">Cyanopenthe</tp:taxon-name-part>
              <tp:taxon-name-part taxon-name-part-type="species" reg="hirtiscutellara">hirtiscutellara</tp:taxon-name-part>
              <object-id xmlns:xlink="http://www.w3.org/1999/xlink" content-type="zoobank" xlink:type="simple">http://zoobank.org/F6D0FF83-7ADA-4D6C-BFEB-4C5FA0AF06F2</object-id>
            </tp:taxon-name><tp:taxon-status xmlns:xlink="http://www.w3.org/1999/xlink" xlink:type="simple">sp. nov.</tp:taxon-status><xref ref-type="fig" rid="F4">Figs 17–23</xref><!--PageBreak --></tp:nomenclature><tp:treatment-sec sec-type="type material" id="SECID0E5OAE"><title>Type material.</title><p><bold>Holotype</bold>: ♀ (<abbrev xmlns:xlink="http://www.w3.org/1999/xlink" content-type="institution" xlink:title="Museum of Hebei University, Baoding, China" id="ABBRID0EGPAE" xlink:type="simple">MHBU</abbrev>) (Fig. <xref ref-type="fig" rid="F4">17</xref>), with the following labels: “2009.VI.2 // 云南独龙江钦郎当 // 1500 m 朱笑愚” translated into English as “2.VI.2009 // Qinlangdang Village, Drungjiang Township, Gongshan County, Yunnan // Elev. 1500 m, Xiaoyu Zhu leg”.</p><fig id="F4" position="float" orientation="portrait"><object-id xmlns:xlink="http://www.w3.org/1999/xlink" content-type="doi" xlink:type="simple">10.3897/zookeys.874.34724.figures17-23</object-id><object-id xmlns:xlink="http://www.w3.org/1999/xlink" content-type="arpha" xlink:type="simple">617733A497DE515EA74FB80A6D3A3B76</object-id><label>Figures 17–23.</label><caption><p><italic><tp:taxon-name><tp:taxon-name-part taxon-name-part-type="genus" reg="Cyanopenthe">Cyanopenthe</tp:taxon-name-part> <tp:taxon-name-part taxon-name-part-type="species" reg="hirtiscutellara">hirtiscutellara</tp:taxon-name-part></tp:taxon-name></italic> sp. nov. <bold>17</bold> Habitus of <italic><tp:taxon-name><tp:taxon-name-part taxon-name-part-type="genus" reg="Cyanopenthe">Cyanopenthe</tp:taxon-name-part> <tp:taxon-name-part taxon-name-part-type="species" reg="hirtiscutellara">hirtiscutellara</tp:taxon-name-part></tp:taxon-name></italic> sp. nov. <bold>18</bold> pronotum and scutellum <bold>19</bold> abdominal ventrite V <bold>20</bold> antennae <bold>21–23</bold> ovipositor dorsal, ventral and lateral view.</p></caption><graphic xmlns:xlink="http://www.w3.org/1999/xlink" xlink:href="zookeys-874-019-g004.jpg" position="float" orientation="portrait" xlink:type="simple" id="oo_329902.jpg"><uri content-type="original_file" xlink:type="simple">https://binary.pensoft.net/fig/329902</uri></graphic></fig></tp:treatment-sec><tp:treatment-sec sec-type="diagnosis" id="SECID0E3QAE"><title>Diagnosis.</title><p>This species is closely related to <italic><tp:taxon-name><tp:taxon-name-part taxon-name-part-type="genus" reg="Cyanopenthe">C.</tp:taxon-name-part> <tp:taxon-name-part taxon-name-part-type="species" reg="granulata">granulata</tp:taxon-name-part></tp:taxon-name></italic> sp. nov. and <italic><tp:taxon-name><tp:taxon-name-part taxon-name-part-type="genus" reg="Cyanopenthe">C.</tp:taxon-name-part> <tp:taxon-name-part taxon-name-part-type="species" reg="metallica">metallica</tp:taxon-name-part></tp:taxon-name></italic> (Champion, 1916), but can be distinguished by the following characters (based on female): dorsal side of body blue-violet; pronotum densely granulate, except coarsely punctured in anterior half of disc; scutellum yellow; lateral margins of paraproct of ovipositor nearly straight, proctiger almost as long as gonocoxites, gonostylus with long setae.</p></tp:treatment-sec><tp:treatment-sec sec-type="description" id="SECID0EYRAE"><title>Description.</title><p>Dorsal side of body blue-violet, antennae, femora, tibiae and ventral side of body dark blue, some individuals with sternum and abdomen blue. Scutellum yellow, around scutellum with distinct dark-blue metallic sheen on elytra. Body with dense and black erect pubescence, dorsally and ventrally. Scutellum with dense and decumbent yellow pubescence.</p><p><bold>Female</bold>. <italic>Head</italic> small, length 1.0 mm, width 1.6 mm, densely and finely punctured, dorsal surface with narrowly, longitudinal median depression. Eyes lateral, large and protruding, ratio of eye diameter to interocular space 1.0: 2.0. Maxillary palpomere II elongate-triangular, III suborbiculate, IV obliquely rounded at apex, sides subparallel, surface of extend part somewhat rough and dull, no shining. Antennae (Fig. <xref ref-type="fig" rid="F4">20</xref>) length 4.0 mm, antennomere I cylindrical, II suborbiculate, III strongly elongate and somewhat clavate, IV–VI clavate; projection of VII about 1.3 times length of the antennomere, VIII 1.7 times longer than width, IX and X 1.6 times longer than width; apices of projections rounded, 1.2 times longer than width; ratio of antennomere lengths as follows: 3.0: 2.0: 7.0: 3.3: 3.3: 2.6: 3.4: 3.3: 3.8: 4.0: 4.4.</p><!--PageBreak --><p><italic>Pronotum</italic> (Fig. <xref ref-type="fig" rid="F4">18</xref>) transverse, length 1.3 mm, width 2.8 mm, 1.7 times as wide as head. Disc weakly convex, flattened laterally with a pair of large impressions extending from base to approximately 1/3 length of pronotum. Surface densely granulate, except coarsely punctured in anterior half of disc. Anterior margin slightly sinuate, poste<!--PageBreak -->rior margin sinuate; lateral margins widest at anterior angles and narrowing posteriorly. Anterior angles rounded, posterior angles rectangular. Prosternal process strongly broadened posteriorly and somewhat roundly truncate apically, slightly exceeding posterior margin of prothoracic coxae. <italic>Scutellum</italic> (Fig. <xref ref-type="fig" rid="F4">18</xref>) large, triangular, 1.1 times as wide as long; surface densely and finely punctured.</p><!--PageBreak --><p><italic>Elytra</italic> broadly oval, length 7.4 mm, width 5.0 mm, much wider than pronotum. Disc convex, depressed from middle to humeri along lateral margins. Surface with tiny punctures and irregular large punctures.</p><p><italic>Abdomen</italic> (Fig. <xref ref-type="fig" rid="F4">19</xref>) oval, linearly narrowed posteriorly, apex rounded. Surface densely and finely punctured. Ventrites with irregular grooves laterally.</p><p><italic>Legs</italic> slender and long. Length of metafemora 2.7 mm, metatibiae 2.6 mm.</p><p><italic>Ovipositor</italic> (Figs <xref ref-type="fig" rid="F4">21–23</xref>) flattened, length 1.7 mm, paraproct 1.4 times as long as wide, lateral margins straight; proctiger almost as long as gonocoxites, proctiger semicircular in dorsal view, tapered posteriorly in ventral view; gonostylus with long setae.</p><fig id="F5" position="float" orientation="portrait"><object-id xmlns:xlink="http://www.w3.org/1999/xlink" content-type="doi" xlink:type="simple">10.3897/zookeys.874.34724.figure24</object-id><object-id xmlns:xlink="http://www.w3.org/1999/xlink" content-type="arpha" xlink:type="simple">9B9BB6987F095515B2E9BC75B8DB4639</object-id><label>Figure 24.</label><caption><p>Habitat of <italic><tp:taxon-name><tp:taxon-name-part taxon-name-part-type="genus" reg="Cyanopenthe">Cyanopenthe</tp:taxon-name-part> <tp:taxon-name-part taxon-name-part-type="species" reg="hirtiscutellara">hirtiscutellara</tp:taxon-name-part></tp:taxon-name></italic> sp. nov. Jialongba Village, Bomê County, Xizang.</p></caption><graphic xmlns:xlink="http://www.w3.org/1999/xlink" xlink:href="zookeys-874-019-g005.jpg" position="float" orientation="portrait" xlink:type="simple" id="oo_329903.jpg"><uri content-type="original_file" xlink:type="simple">https://binary.pensoft.net/fig/329903</uri></graphic></fig><table-wrap id="T1" position="float" orientation="portrait"><label>Table 1.</label><caption><p>Diagnostic characters separating type species and two new species (based on females).</p></caption><table id="TID0EV1AE" rules="all"><tbody><tr><th rowspan="1" colspan="1"/><th rowspan="1" colspan="1">
                      <italic><tp:taxon-name><tp:taxon-name-part taxon-name-part-type="genus" reg="Cyanopenthe">C.</tp:taxon-name-part> <tp:taxon-name-part taxon-name-part-type="species" reg="metallica">metallica</tp:taxon-name-part></tp:taxon-name></italic>
                    </th><th rowspan="1" colspan="1"><italic><tp:taxon-name><tp:taxon-name-part taxon-name-part-type="genus" reg="Cyanopenthe">C.</tp:taxon-name-part> <tp:taxon-name-part taxon-name-part-type="species" reg="granulata">granulata</tp:taxon-name-part></tp:taxon-name></italic> sp. nov.</th><th rowspan="1" colspan="1"><italic><tp:taxon-name><tp:taxon-name-part taxon-name-part-type="genus" reg="Cyanopenthe">C.</tp:taxon-name-part> <tp:taxon-name-part taxon-name-part-type="species" reg="hirtiscutellara">hirtiscutellara</tp:taxon-name-part></tp:taxon-name></italic> sp. nov.</th></tr><tr><td rowspan="1" colspan="1">
                      <bold>Color of dorsal side</bold>
                    </td><td rowspan="1" colspan="1">Blue</td><td rowspan="1" colspan="1">Green-blue</td><td rowspan="1" colspan="1">Blue-violet</td></tr><tr><td rowspan="1" colspan="1">
                      <bold>Antennomere</bold>
                    </td><td rowspan="1" colspan="1">V evidently longer than VI</td><td rowspan="1" colspan="1">V nearly as long as VI</td><td rowspan="1" colspan="1">V evidently longer than VI</td></tr><tr><td rowspan="1" colspan="1">
                      <bold>Pronotum</bold>
                    </td><td rowspan="1" colspan="1">Densely and coarsely punctured</td><td rowspan="1" colspan="1">Densely granulate</td><td rowspan="1" colspan="1">More densely granulate, except coarsely punctured in anterior half of pronotal disc</td></tr><tr><td rowspan="1" colspan="1">
                      <bold>Color of scutellum</bold>
                    </td><td rowspan="1" colspan="1">Bronzed or reddish bronzed</td><td rowspan="1" colspan="1">Bronzed</td><td rowspan="1" colspan="1">Yellow</td></tr><tr><td rowspan="1" colspan="1">
                      <bold>Punctures of elytral suface</bold>
                    </td><td rowspan="1" colspan="1">Irregular</td><td rowspan="1" colspan="1">Large punctures nearly in rows</td><td rowspan="1" colspan="1">Irregular</td></tr><tr><td rowspan="1" colspan="1">
                      <bold>Posterior margin of abdominal ventrite V</bold>
                    </td><td rowspan="1" colspan="1">More narrow</td><td rowspan="1" colspan="1">More broad</td><td rowspan="1" colspan="1">More narrow</td></tr><tr><td rowspan="1" colspan="1">
                      <bold>Paraproct</bold>
                    </td><td rowspan="1" colspan="1">1.4 times as long as wide</td><td rowspan="1" colspan="1">1.7 times as long as wide</td><td rowspan="1" colspan="1">1.4 times as long as wide</td></tr><tr><td rowspan="1" colspan="1">
                      <bold>Proctiger</bold>
                    </td><td rowspan="1" colspan="1">Longer than gonocoxites</td><td rowspan="1" colspan="1">Almost as long as gonocoxites</td><td rowspan="1" colspan="1">Almost as long as gonocoxites</td></tr><tr><td rowspan="1" colspan="1">
                      <bold>Gonostylus</bold>
                    </td><td rowspan="1" colspan="1">Without setae</td><td rowspan="1" colspan="1">Lost in dissection</td><td rowspan="1" colspan="1">With long setae</td></tr><tr><td rowspan="1" colspan="1">
                      <bold>Distribution</bold>
                    </td><td rowspan="1" colspan="1">Northern India and Bhutan</td><td rowspan="1" colspan="1">China (Xizang)</td><td rowspan="1" colspan="1">China (Yunnan)</td></tr></tbody></table></table-wrap></tp:treatment-sec><tp:treatment-sec sec-type="distribution" id="SECID0EG2AE"><title>Distribution.</title><p>China: Yunnan.</p></tp:treatment-sec><tp:treatment-sec sec-type="etymology" id="SECID0EL2AE"><title>Etymology.</title><p>This species is named from the Latin <italic>hirtus</italic> and <italic>scutella</italic>, in reference to the dense decumbent pubescence on the scutellum.</p></tp:treatment-sec></tp:taxon-treatment>
